# Supplementary material for: Effect of Adjuvant Chemotherapy on Localized Malignant Giant Cell Tumor of Bone: A Systematic Review
Source: Cancers (Basel). 2021 Oct 28;13(21):5410. doi: 10.3390/cancers13215410 (PMC8582404; doi:10.3390/cancers13215410)
Supplement: Supplementary file 1 [file cancers-13-05410-s001.zip]

Archive with 1 entries (1 files):
- cancers-1358398-supplementary.pdf
